# Supplementary material for: Dataset on geosynthetic material debris contamination of the South-East Baltic shore
Source: Data Brief. 2022 Jan 1;40:107778. doi: 10.1016/j.dib.2021.107778 (PMC8741436; doi:10.1016/j.dib.2021.107778)
Supplement: Supplementary file 2 [file mmc2.xlsx]

## Sheet: 2018
Monitoring results - 2018 year; number of samples of geosynthetic debris on subsegments
№ Subsegment	Latitude [degree]	Longitude [degree]	Geotextile [numbers]	Gabion coating [numbers]	Geocontainer [numbers]	Geocell [numbers]	Geomat [numbers]
1	54.458	19.6403	0	0	0	0	0
2	54.4602	19.6441	0	0	0	0	0
3	54.4633	19.6497	0	0	0	0	0
4	54.4665	19.6551	0	0	0	0	0
5	54.4697	19.6605	0	0	0	0	0
6	54.4728	19.666	0	0	0	0	0
7	54.4762	19.671	0	0	0	0	0
8	54.4796	19.6762	0	0	0	0	0
9	54.4829	19.6813	0	0	0	0	0
10	54.4864	19.6862	0	0	0	0	0
11	54.4898	19.6912	0	0	0	0	0
12	54.4933	19.6961	0	0	0	0	0
13	54.4969	19.7007	0	1	1	0	0
14	54.5005	19.7055	0	4	1	0	0
15	54.5039	19.7105	1	0	2	0	0
16	54.5074	19.7153	0	0	0	0	0
17	54.5109	19.7201	0	0	0	0	0
18	54.5143	19.7252	0	0	2	0	0
19	54.5177	19.7303	0	1	0	0	0
20	54.5212	19.7351	0	0	0	0	0
21	54.5245	19.7403	0	0	0	0	0
22	54.528	19.7452	0	0	0	0	0
23	54.5315	19.7501	0	2	2	0	0
24	54.5349	19.7551	0	1	0	0	0
25	54.5382	19.7602	0	0	0	0	1
26	54.5417	19.7653	0	0	0	0	0
27	54.5451	19.7703	0	0	0	0	1
28	54.5485	19.7753	0	0	0	0	0
29	54.5519	19.7803	0	0	0	0	0
30	54.5554	19.7853	0	0	0	0	0
31	54.5589	19.7899	0	0	0	0	0
32	54.5625	19.7946	0	0	0	0	0
33	54.5661	19.7993	0	0	0	0	0
34	54.5697	19.804	0	0	0	0	0
35	54.5733	19.8086	0	0	0	0	0
36	54.5769	19.8133	0	0	0	0	0
37	54.5804	19.8181	0	0	0	0	0
38	54.5841	19.8226	0	0	0	0	0
39	54.5878	19.8272	0	0	0	0	0
40	54.5913	19.8318	0	0	0	0	0
41	54.5949	19.8365	0	0	0	0	0
42	54.5986	19.841	0	0	2	0	0
43	54.6026	19.845	0	2	3	0	0
44	54.6064	19.8491	0	0	0	0	0
45	54.6104	19.8536	0	1	3	0	0
46	54.6142	19.8579	0	0	0	0	0
47	54.6178	19.8618	0	0	4	0	0
48	54.6216	19.8661	0	0	0	0	0
49	54.6254	19.8698	0	0	0	0	0
50	54.6295	19.8729	0	0	1	0	0
51	54.6325	19.8757	0	0	2	0	0
52	54.6359	19.8787	0	0	0	0	0
53	54.6467	19.876	0	2	2	0	0
54	54.65	19.8836	0	1	0	0	0
55	54.6545	19.8871	0	1	1	0	0
56	54.6569	19.8895	0	0	3	0	0
57	54.6603	19.8921	0	0	0	0	0
58	54.6637	19.8957	0	0	1	0	0
59	54.6679	19.8992	0	0	1	0	0
60	54.6722	19.9046	0	1	1	0	0
61	54.676	19.9086	0	0	0	0	0
62	54.6799	19.9118	0	1	2	0	0
63	54.6886	19.919	0	0	0	0	0
64	54.6929	19.9227	0	0	1	0	0
65	54.6969	19.9254	0	0	0	0	0
66	54.7012	19.9287	0	0	0	0	0
67	54.7064	19.9314	0	0	0	0	0
68	54.7097	19.9349	0	0	0	0	0
69	54.7146	19.9376	0	0	0	0	0
70	54.7184	19.94	0	0	0	0	0
71	54.7226	19.9424	0	0	0	0	0
72	54.7269	19.9448	0	0	0	0	0
73	54.7302	19.9469	0	0	0	0	0
74	54.7355	19.9499	0	0	0	0	0
75	54.739	19.9523	0	0	0	0	0
76	54.7443	19.9533	0	0	0	0	0
77	54.7487	19.9555	0	0	0	0	0
78	54.7529	19.957	0	0	0	0	0
79	54.7575	19.9589	0	0	0	0	0
80	54.762	19.9601	0	0	0	0	0
81	54.7664	19.9615	0	0	0	0	0
82	54.7709	19.9627	0	0	0	0	0
83	54.7754	19.9649	0	0	0	0	0
84	54.7796	19.9655	0	0	0	0	0
85	54.7841	19.9659	0	0	0	0	0
86	54.7908	19.966	0	0	0	0	0
87	54.7955	19.9664	0	0	0	0	0
88	54.7996	19.9657	0	0	0	0	0
89	54.8042	19.9647	0	0	0	0	0
90	54.8088	19.9634	0	0	0	0	0
91	54.8132	19.961	0	0	0	0	0
92	54.8175	19.9575	0	0	0	0	0
93	54.8209	19.953	0	0	0	0	0
94	54.8251	19.9519	0	0	0	0	0
95	54.8299	19.9517	0	0	0	0	0
96	54.834	19.95	0	0	0	0	0
97	54.8394	19.9471	0	1	0	0	0
98	54.8442	19.9442	0	0	0	0	0
99	54.8474	19.942	0	1	0	0	0
100	54.8515	19.9396	0	0	0	0	0
101	54.8558	19.9367	0	1	0	0	0
102	54.8594	19.9344	0	0	0	0	0
103	54.8634	19.933	0	0	0	0	0
104	54.868	19.9339	0	0	0	0	0
105	54.8722	19.9352	0	0	0	0	0
106	54.8767	19.9325	0	0	0	0	0
107	54.8815	19.9349	0	0	0	0	0
108	54.8846	19.9361	0	0	0	0	1
109	54.89	19.9371	0	1	0	0	0
110	54.8978	19.9329	0	0	0	0	0
111	54.9006	19.9326	0	0	0	0	0
112	54.9045	19.9338	0	0	0	0	0
113	54.9085	19.9354	0	0	0	0	0
114	54.9127	19.9376	0	0	0	0	0
115	54.9162	19.9397	0	0	0	0	0
116	54.921	19.9429	0	0	0	0	0
117	54.9251	19.9456	0	0	0	0	0
118	54.9284	19.9479	0	0	0	0	0
119	54.931	19.9528	0	0	0	0	0
120	54.9339	19.9568	0	0	0	0	0
121	54.9369	19.961	0	0	0	0	0
122	54.9409	19.9642	0	0	0	0	0
123	54.9448	19.9663	0	4	0	0	0
124	54.9486	19.9688	0	0	0	0	0
125	54.9514	19.972	0	0	0	0	0
126	54.9542	19.9759	0	0	0	0	0
127	54.9579	19.9783	0	0	0	0	0
128	54.9605	19.9866	0	0	0	0	0
129	54.9597	19.9922	1	0	0	0	0
130	54.9565	19.9971	0	0	7	1	0
131	54.9545	20.0007	0	0	5	0	0
132	54.9522	20.0068	2	0	8	0	0
133	54.9489	20.0147	3	0	1	0	0
134	54.9451	20.0224	2	5	1	0	0
135	54.9463	20.0298	0	33	0	0	0
136	54.9461	20.0366	1	0	1	0	0
137	54.9458	20.0463	0	0	1	0	0
138	54.946	20.0537	0	0	0	0	0
139	54.9469	20.0622	0	0	0	0	0
140	54.947	20.0705	0	0	0	0	0
141	54.9471	20.0771	0	0	0	0	0
142	54.9467	20.0859	0	0	0	0	0
143	54.9468	20.0937	0	0	0	0	0
144	54.9458	20.103	0	0	0	0	0
145	54.9446	20.1101	0	0	0	0	0
146	54.9436	20.1183	5	0	9	0	0
147	54.9435	20.1261	6	7	64	0	0
148	54.944	20.133	52	58	42	0	0
149	54.9451	20.1424	2	0	2	0	0
150	54.9451	20.1503	0	0	0	0	0
151	54.9462	20.1557	0	0	0	0	0
152	54.9477	20.1646	0	0	0	0	0
153	54.9495	20.1721	200	200	50	0	0
154	54.9514	20.1796	11	12	17	0	0
155	54.9533	20.1869	14	10	68	0	0
156	54.9555	20.1936	0	1	18	0	0
157	54.9564	20.2016	0	0	0	0	0
158	54.9575	20.2062	0	0	0	0	0
159	54.9546	20.2172	0	0	0	0	0
160	54.9545	20.2262	0	0	0	0	0
161	54.9552	20.2351	0	0	0	0	0
162	54.9562	20.2428	0	0	0	0	0
163	54.9581	20.2522	1	1	9	0	0
164	54.9603	20.2593	0	7	7	1	0
165	54.9622	20.265	0	17	3	0	0
166	54.9627	20.2697	1	0	14	0	0
167	54.9589	20.2754	3	0	5	9	0
168	54.9539	20.282	0	0	18	0	0
169	54.9505	20.2883	2	86	19	0	0
170	54.947	20.2925	4	463	30	0	0
171	54.9433	20.2983	0	0	1	0	0
172	54.9419	20.3051	6	24	7	2	0
173	54.941	20.3136	0	18	6	0	0
174	54.941	20.3201	0	40	8	0	0
175	54.9398	20.3275	0	0	10	1	0
176	54.9388	20.336	1	20	8	0	0
177	54.9372	20.344	4	1	33	3	0
178	54.9367	20.3516	2	9	10	0	1
179	54.937	20.3603	1	9	33	0	0
180	54.9371	20.3682	10	12	53	0	0
181	54.9378	20.3758	1	13	26	0	0
182	54.9389	20.384	13	13	27	0	0
183	54.9403	20.3923	0	5	8	0	0
184	54.9422	20.4009	4	7	9	0	0
185	54.9437	20.4082	2	4	6	0	0
186	54.9455	20.416	2	2	6	0	0
187	54.9475	20.4224	1	1	7	0	0
188	54.9488	20.4283	0	13	16	0	0
189	54.9505	20.4408	1	74	17	0	0
190	54.9521	20.4488	4	13	15	0	0
191	54.9551	20.4544	1	1	3	0	0
192	54.9572	20.461	3	0	17	0	0
193	54.9595	20.4672	0	0	8	0	0
194	54.9621	20.4746	0	0	1	0	0
195	54.9635	20.4803	2	0	7	0	0
196	54.9652	20.4862	2	20	8	0	0
197	54.9675	20.4943	0	0	2	0	0
198	54.9694	20.5011	0	0	4	0	0
199	54.9716	20.5068	1	0	8	0	0
200	54.974	20.513	0	2	3	0	0
201	54.9764	20.5205	0	2	5	1	0
202	54.9789	20.5274	1	2	10	0	0
203	54.9821	20.5359	1	1	7	0	0
204	54.9829	20.5404	2	1	24	2	0
205	54.9858	20.5455	2	8	25	1	0
206	54.9882	20.552	2	2	13	0	0
207	54.9911	20.5583	0	15	12	0	0
208	54.9945	20.5659	0	2	8	0	0
209	54.9972	20.5736	0	1	3	1	0
210	54.9997	20.5793	0	0	3	0	0
211	55.0023	20.5849	0	8	1	0	0
212	55.0051	20.5907	1	8	3	0	0
213	55.008	20.5959	2	3	2	0	0
214	55.0108	20.6021	1	5	2	0	0
215	55.0141	20.6077	0	0	2	0	0
216	55.0178	20.6135	0	0	10	0	0
217	55.0211	20.6186	0	5	3	0	0
218	55.0241	20.6232	1	4	5	0	0
219	55.027	20.6288	0	10	1	0	0
220	55.0303	20.634	0	5	5	0	0
221	55.0329	20.641	0	13	8	0	0
222	55.0364	20.6456	1	7	7	1	0
223	55.0398	20.6508	0	3	9	1	0
224	55.0429	20.6564	0	6	4	0	0
225	55.0462	20.6616	1	8	27	0	0
226	55.0488	20.6686	1	2	6	0	0
227	55.0527	20.6726	0	6	10	0	0
228	55.0558	20.6782	1	4	12	1	0
229	55.0591	20.6836	0	1	10	1	0
230	55.0627	20.6879	0	18	13	0	0
231	55.066	20.6933	0	5	9	1	0
232	55.0695	20.6983	0	2	15	0	0
233	55.073	20.7028	0	5	13	0	1
234	55.076	20.7082	1	2	16	0	0
235	55.0796	20.7136	0	3	13	0	0
236	55.0834	20.7176	0	3	18	0	0
237	55.0868	20.7228	1	6	15	0	0
238	55.0907	20.7272	0	1	4	0	0
239	55.0944	20.7312	0	11	6	0	0
240	55.0975	20.7363	3	3	19	0	0
241	55.1015	20.7407	0	2	19	0	0
242	55.1056	20.7455	0	2	3	0	0
243	55.1092	20.7492	1	2	9	0	0
244	55.1129	20.7531	0	3	5	0	0
245	55.117	20.7571	0	1	12	1	0
246	55.1207	20.7617	1	1	13	0	0
247	55.1245	20.766	0	2	10	0	0
248	55.1285	20.7706	0	2	35	0	0
249	55.1321	20.7749	1	2	9	0	0
250	55.136	20.7786	0	0	17	0	0
251	55.1397	20.7833	0	1	13	0	0
252	55.1432	20.7883	0	3	3	1	0
253	55.1467	20.7924	1	0	13	0	0
254	55.1503	20.7979	0	4	15	0	0
255	55.1537	20.8031	0	2	22	0	0
256	55.1579	20.8072	0	0	20	0	0
257	55.1611	20.8125	1	2	13	0	0
258	55.1643	20.8163	1	5	1	0	0
259	55.1683	20.8227	1	6	1	0	0
260	55.1718	20.8271	1	6	1	0	0
261	55.1753	20.8319	0	6	0	0	0
262	55.1789	20.8368	0	8	6	0	0
263	55.1825	20.8415	0	0	4	0	0
264	55.186	20.8462	0	2	4	0	0
265	55.1896	20.851	0	3	5	0	0
266	55.1933	20.8555	0	1	6	0	0
267	55.1972	20.8595	0	6	5	0	0
268	55.201	20.8637	0	9	1	0	0
269	55.2047	20.8682	0	8	0	0	0
270	55.2084	20.8726	0	2	7	0	0
271	55.2122	20.8769	0	7	6	1	0
272	55.2158	20.8816	0	8	0	0	0
273	55.2196	20.8858	0	2	0	0	0
274	55.2234	20.8899	0	1	4	1	0
275	55.227	20.8947	0	3	2	1	0
276	55.2306	20.8993	0	4	2	0	0
277	55.2342	20.9041	2	1	4	0	0
278	55.2378	20.9088	4	1	2	0	0
279	55.2414	20.9135	0	0	4	0	0
280	55.2452	20.9178	3	4	8	0	0
281	55.2488	20.9223	0	6	8	0	0

## Sheet: 2019
Monitoring results - 2019 year; number of samples of geosynthetic debris on subsegments
№ Subsegment	Latitude [degree]	Longitude [degree]	Geotextile [numbers]	Gabion coating [numbers]	Geocontainer [numbers]	Geocell [numbers]	Geomat [numbers]
1	54.458	19.6403	0	0	0	0	0
2	54.4602	19.6441	0	0	0	0	0
3	54.4633	19.6497	0	0	0	0	0
4	54.4665	19.6551	0	0	0	0	0
5	54.4697	19.6605	0	0	0	0	0
6	54.4728	19.666	0	0	0	0	0
7	54.4762	19.671	0	0	0	0	0
8	54.4796	19.6762	0	0	0	0	0
9	54.4829	19.6813	0	0	0	0	0
10	54.4864	19.6862	0	0	0	0	0
11	54.4898	19.6912	0	0	0	0	0
12	54.4933	19.6961	0	0	0	0	0
13	54.4969	19.7007	0	0	0	0	0
14	54.5005	19.7055	0	0	0	0	0
15	54.5039	19.7105	0	0	0	0	0
16	54.5074	19.7153	0	0	0	0	0
17	54.5109	19.7201	0	0	0	0	0
18	54.5143	19.7252	0	0	0	0	0
19	54.5177	19.7303	0	0	0	0	0
20	54.5212	19.7351	0	0	0	0	0
21	54.5245	19.7403	0	0	0	0	0
22	54.528	19.7452	0	0	0	0	0
23	54.5315	19.7501	0	0	0	0	0
24	54.5349	19.7551	0	0	0	0	0
25	54.5382	19.7602	0	0	0	0	0
26	54.5417	19.7653	0	0	0	0	0
27	54.5451	19.7703	0	0	0	0	0
28	54.5485	19.7753	0	0	0	0	0
29	54.5519	19.7803	0	0	0	0	0
30	54.5554	19.7853	0	0	0	0	0
31	54.5589	19.7899	0	0	0	0	0
32	54.5625	19.7946	0	0	0	0	0
33	54.5661	19.7993	0	0	0	0	0
34	54.5697	19.804	0	0	0	0	0
35	54.5733	19.8086	0	1	0	0	0
36	54.5769	19.8133	0	0	1	0	0
37	54.5804	19.8181	0	0	2	0	0
38	54.5841	19.8226	0	0	0	0	0
39	54.5878	19.8272	0	0	0	0	0
40	54.5913	19.8318	0	0	0	0	0
41	54.5949	19.8365	0	0	1	0	0
42	54.5986	19.841	0	0	0	0	0
43	54.6026	19.845	0	0	0	0	0
44	54.6064	19.8491	0	0	0	0	0
45	54.6104	19.8536	0	1	0	0	0
46	54.6142	19.8579	0	0	0	0	0
47	54.6178	19.8618	0	0	1	0	0
48	54.6216	19.8661	0	0	0	0	0
49	54.6254	19.8698	0	0	0	0	0
50	54.6295	19.8729	0	0	1	0	0
51	54.6325	19.8757	0	0	0	0	0
52	54.6359	19.8787	0	0	0	0	0
53	54.6467	19.876	0	0	0	0	0
54	54.65	19.8836	0	0	0	0	0
55	54.6545	19.8871	0	0	1	0	0
56	54.6569	19.8895	0	0	0	0	0
57	54.6603	19.8921	0	0	0	0	0
58	54.6637	19.8957	0	0	0	0	0
59	54.6679	19.8992	0	0	0	0	0
60	54.6722	19.9046	0	0	0	0	0
61	54.676	19.9086	0	0	0	0	0
62	54.6799	19.9118	0	0	0	0	0
63	54.6886	19.919	0	0	0	0	0
64	54.6929	19.9227	0	0	0	0	0
65	54.6969	19.9254	0	0	1	0	0
66	54.7012	19.9287	0	0	0	0	0
67	54.7064	19.9314	0	0	0	0	0
68	54.7097	19.9349	0	0	1	0	0
69	54.7146	19.9376	0	0	0	0	0
70	54.7184	19.94	0	0	0	0	0
71	54.7226	19.9424	0	0	0	0	0
72	54.7269	19.9448	0	0	0	0	0
73	54.7302	19.9469	0	0	0	0	0
74	54.7355	19.9499	0	0	0	0	0
75	54.739	19.9523	0	0	0	0	0
76	54.7443	19.9533	0	0	0	0	0
77	54.7487	19.9555	0	0	0	0	0
78	54.7529	19.957	0	0	0	0	0
79	54.7575	19.9589	0	0	0	0	0
80	54.762	19.9601	0	0	0	0	0
81	54.7664	19.9615	0	0	0	0	0
82	54.7709	19.9627	0	0	0	0	0
83	54.7754	19.9649	0	0	0	0	0
84	54.7796	19.9655	0	0	0	0	0
85	54.7841	19.9659	0	0	0	0	0
86	54.7908	19.966	0	0	0	0	0
87	54.7955	19.9664	0	0	0	0	0
88	54.7996	19.9657	0	0	0	0	0
89	54.8042	19.9647	0	0	0	0	0
90	54.8088	19.9634	0	1	1	0	0
91	54.8132	19.961	0	0	0	0	0
92	54.8175	19.9575	0	0	0	0	0
93	54.8209	19.953	0	0	0	0	0
94	54.8251	19.9519	0	0	0	0	0
95	54.8299	19.9517	0	0	0	0	0
96	54.834	19.95	0	0	0	0	0
97	54.8394	19.9471	0	0	0	0	0
98	54.8442	19.9442	0	0	0	0	0
99	54.8474	19.942	0	0	0	0	0
100	54.8515	19.9396	0	0	0	0	0
101	54.8558	19.9367	0	0	1	0	0
102	54.8594	19.9344	0	1	0	0	0
103	54.8634	19.933	0	0	0	0	0
104	54.868	19.9339	0	0	0	0	0
105	54.8722	19.9352	0	0	0	0	0
106	54.8767	19.9325	0	0	0	0	0
107	54.8815	19.9349	0	0	0	0	0
108	54.8846	19.9361	0	0	0	0	0
109	54.89	19.9371	0	0	1	0	0
110	54.8978	19.9329	0	0	0	0	0
111	54.9006	19.9326	0	0	0	0	0
112	54.9045	19.9338	0	0	0	0	0
113	54.9085	19.9354	0	0	0	0	0
114	54.9127	19.9376	0	0	1	0	0
115	54.9162	19.9397	0	0	0	0	0
116	54.921	19.9429	0	0	0	0	0
117	54.9251	19.9456	0	0	0	0	0
118	54.9284	19.9479	0	0	0	0	0
119	54.931	19.9528	0	0	0	0	0
120	54.9339	19.9568	0	0	0	0	0
121	54.9369	19.961	0	0	0	0	0
122	54.9409	19.9642	0	0	0	0	0
123	54.9448	19.9663	0	0	0	0	0
124	54.9486	19.9688	0	0	0	0	0
125	54.9514	19.972	0	0	0	0	0
126	54.9542	19.9759	0	0	0	0	0
127	54.9579	19.9783	0	0	0	0	0
128	54.9605	19.9866	0	0	0	0	0
129	54.9597	19.9922	0	0	0	0	0
130	54.9565	19.9971	0	0	0	0	0
131	54.9545	20.0007	0	0	0	0	0
132	54.9522	20.0068	0	0	0	0	0
133	54.9489	20.0147	0	0	0	0	0
134	54.9451	20.0224	0	0	4	0	0
135	54.9463	20.0298	0	0	1	0	0
136	54.9461	20.0366	0	0	0	0	0
137	54.9458	20.0463	0	0	0	0	0
138	54.946	20.0537	0	0	0	0	0
139	54.9469	20.0622	0	0	0	0	0
140	54.947	20.0705	0	0	0	0	0
141	54.9471	20.0771	0	0	0	0	0
142	54.9467	20.0859	0	0	0	0	0
143	54.9468	20.0937	0	0	0	0	0
144	54.9458	20.103	0	0	0	0	0
145	54.9446	20.1101	2	0	2	0	0
146	54.9436	20.1183	1	0	7	0	0
147	54.9435	20.1261	0	0	0	0	0
148	54.944	20.133	1	0	2	0	0
149	54.9451	20.1424	0	0	1	0	0
150	54.9451	20.1503	0	0	0	0	0
151	54.9462	20.1557	0	0	0	0	0
152	54.9477	20.1646	0	0	0	0	0
153	54.9495	20.1721	0	0	0	0	0
154	54.9514	20.1796	2	0	1	0	0
155	54.9533	20.1869	10	0	8	0	0
156	54.9555	20.1936	2	1	5	0	0
157	54.9564	20.2016	0	0	0	0	0
158	54.9575	20.2062	0	0	0	0	0
159	54.9546	20.2172	0	0	0	0	0
160	54.9545	20.2262	0	0	0	0	0
161	54.9552	20.2351	0	0	0	0	0
162	54.9562	20.2428	0	0	1	0	0
163	54.9581	20.2522	6	1	12	0	0
164	54.9603	20.2593	1	1	8	0	0
165	54.9622	20.265	1	1	3	0	0
166	54.9627	20.2697	2	0	8	0	0
167	54.9589	20.2754	2	0	5	0	0
168	54.9539	20.282	0	0	1	0	0
169	54.9505	20.2883	3	0	11	0	0
170	54.947	20.2925	1	1	10	0	0
171	54.9433	20.2983	0	0	6	0	0
172	54.9419	20.3051	3	0	3	0	0
173	54.941	20.3136	0	0	2	0	0
174	54.941	20.3201	8	0	16	0	0
175	54.9398	20.3275	0	0	3	0	0
176	54.9388	20.336	4	0	12	0	0
177	54.9372	20.344	5	0	33	1	0
178	54.9367	20.3516	2	9	11	0	1
179	54.937	20.3603	1	13	19	0	0
180	54.9371	20.3682	1	0	3	1	0
181	54.9378	20.3758	0	0	2	0	0
182	54.9389	20.384	0	0	3	1	0
183	54.9403	20.3923	0	1	4	0	0
184	54.9422	20.4009	0	0	2	0	0
185	54.9437	20.4082	0	0	2	0	0
186	54.9455	20.416	0	0	5	0	0
187	54.9475	20.4224	0	0	1	0	0
188	54.9488	20.4283	0	0	2	0	0
189	54.9505	20.4408	1	0	2	0	0
190	54.9521	20.4488	0	2	7	0	0
191	54.9551	20.4544	0	1	4	0	0
192	54.9572	20.461	0	0	5	0	0
193	54.9595	20.4672	0	0	3	0	0
194	54.9621	20.4746	0	0	8	0	0
195	54.9635	20.4803	0	0	4	0	0
196	54.9652	20.4862	0	1	2	0	0
197	54.9675	20.4943	0	0	5	0	0
198	54.9694	20.5011	0	0	2	0	0
199	54.9716	20.5068	0	2	6	0	0
200	54.974	20.513	0	0	4	0	0
201	54.9764	20.5205	0	0	3	0	0
202	54.9789	20.5274	0	0	0	0	0
203	54.9821	20.5359	0	0	0	0	0
204	54.9829	20.5404	0	0	2	0	0
205	54.9858	20.5455	1	2	15	0	0
206	54.9882	20.552	0	0	4	0	0
207	54.9911	20.5583	0	2	9	0	0
208	54.9945	20.5659	2	2	7	0	0
209	54.9972	20.5736	2	1	3	0	0
210	54.9997	20.5793	0	0	1	0	0
211	55.0023	20.5849	0	17	4	0	0
212	55.0051	20.5907	1	0	2	0	0
213	55.008	20.5959	0	0	3	0	0
214	55.0108	20.6021	0	0	0	0	0
215	55.0141	20.6077	0	0	0	0	0
216	55.0178	20.6135	1	0	6	0	0
217	55.0211	20.6186	0	0	2	0	0
218	55.0241	20.6232	0	7	9	0	0
219	55.027	20.6288	1	5	2	0	0
220	55.0303	20.634	0	8	5	0	0
221	55.0329	20.641	0	0	1	0	0
222	55.0364	20.6456	0	4	5	0	0
223	55.0398	20.6508	1	1	5	0	0
224	55.0429	20.6564	0	1	0	0	0
225	55.0462	20.6616	0	0	2	0	0
226	55.0488	20.6686	0	2	6	0	0
227	55.0527	20.6726	0	2	1	0	0
228	55.0558	20.6782	2	7	10	0	0
229	55.0591	20.6836	0	0	10	0	0
230	55.0627	20.6879	1	0	5	0	0
231	55.066	20.6933	0	0	2	0	0
232	55.0695	20.6983	0	0	0	0	0
233	55.073	20.7028	0	1	2	0	0
234	55.076	20.7082	0	2	1	0	0
235	55.0796	20.7136	0	0	1	0	0
236	55.0834	20.7176	0	0	10	0	0
237	55.0868	20.7228	1	0	8	0	0
238	55.0907	20.7272	0	3	2	0	0
239	55.0944	20.7312	0	0	1	0	0
240	55.0975	20.7363	1	1	11	0	0
241	55.1015	20.7407	0	1	3	0	0
242	55.1056	20.7455	0	0	0	0	0
243	55.1092	20.7492	0	0	2	0	0
244	55.1129	20.7531	0	0	4	0	0
245	55.117	20.7571	0	0	8	1	0
246	55.1207	20.7617	0	2	1	0	0
247	55.1245	20.766	0	0	3	0	0
248	55.1285	20.7706	0	0	1	0	0
249	55.1321	20.7749	0	0	1	0	0
250	55.136	20.7786	0	1	0	0	0
251	55.1397	20.7833	0	1	2	0	0
252	55.1432	20.7883	0	1	3	0	0
253	55.1467	20.7924	1	0	2	0	0
254	55.1503	20.7979	1	0	1	0	0
255	55.1537	20.8031	0	0	1	0	0
256	55.1579	20.8072	0	0	6	0	0
257	55.1611	20.8125	0	1	0	0	0
258	55.1643	20.8163	0	4	0	0	0
259	55.1683	20.8227	0	0	7	0	0
260	55.1718	20.8271	0	0	11	0	0
261	55.1753	20.8319	0	0	4	0	0
262	55.1789	20.8368	0	0	3	0	0
263	55.1825	20.8415	0	1	4	0	0
264	55.186	20.8462	0	0	4	0	0
265	55.1896	20.851	0	0	5	0	0
266	55.1933	20.8555	0	0	0	0	0
267	55.1972	20.8595	0	0	3	0	0
268	55.201	20.8637	0	2	16	0	0
269	55.2047	20.8682	0	1	5	0	0
270	55.2084	20.8726	0	0	0	0	0
271	55.2122	20.8769	0	0	3	0	0
272	55.2158	20.8816	0	35	8	0	0
273	55.2196	20.8858	1	1	1	0	0
274	55.2234	20.8899	0	0	0	0	0
275	55.227	20.8947	0	0	0	0	0
276	55.2306	20.8993	1	0	8	0	0
277	55.2342	20.9041	0	0	14	0	0
278	55.2378	20.9088	0	0	4	0	0
279	55.2414	20.9135	0	0	2	0	0
280	55.2452	20.9178	0	0	5	0	0
281	55.2488	20.9223	0	1	0	0	0

## Sheet: 2020
Monitoring results - 2020 year; number of samples of geosynthetic debris on subsegments
№ Subsegment	Latitude [degree]	Longitude [degree]	Geotextile [numbers]	Gabion coating [numbers]	Geocontainer [numbers]	Geocell [numbers]	Geomat [numbers]
1	54.458	19.6403	0	0	0	0	0
2	54.4602	19.6441	0	0	0	0	0
3	54.4633	19.6497	0	0	0	0	0
4	54.4665	19.6551	0	0	0	0	0
5	54.4697	19.6605	0	0	0	0	0
6	54.4728	19.666	0	0	0	0	0
7	54.4762	19.671	0	0	0	0	0
8	54.4796	19.6762	0	0	0	0	0
9	54.4829	19.6813	0	0	0	0	0
10	54.4864	19.6862	0	0	0	0	0
11	54.4898	19.6912	0	0	0	0	0
12	54.4933	19.6961	0	0	0	0	0
13	54.4969	19.7007	0	0	0	0	0
14	54.5005	19.7055	0	0	0	0	0
15	54.5039	19.7105	0	0	0	0	0
16	54.5074	19.7153	0	0	0	0	0
17	54.5109	19.7201	0	0	0	0	0
18	54.5143	19.7252	0	0	0	0	0
19	54.5177	19.7303	0	0	0	0	0
20	54.5212	19.7351	0	0	0	0	0
21	54.5245	19.7403	0	0	0	0	0
22	54.528	19.7452	0	0	0	0	0
23	54.5315	19.7501	0	0	0	0	0
24	54.5349	19.7551	0	0	0	0	0
25	54.5382	19.7602	0	0	0	0	0
26	54.5417	19.7653	0	0	0	0	0
27	54.5451	19.7703	0	0	0	0	0
28	54.5485	19.7753	0	0	0	0	0
29	54.5519	19.7803	0	0	0	0	0
30	54.5554	19.7853	0	0	0	0	0
31	54.5589	19.7899	0	0	0	0	0
32	54.5625	19.7946	0	0	0	0	0
33	54.5661	19.7993	0	0	0	0	0
34	54.5697	19.804	0	0	0	0	0
35	54.5733	19.8086	0	1	0	0	0
36	54.5769	19.8133	0	0	1	0	0
37	54.5804	19.8181	0	0	2	0	0
38	54.5841	19.8226	0	0	0	0	0
39	54.5878	19.8272	0	0	0	0	0
40	54.5913	19.8318	0	0	0	0	0
41	54.5949	19.8365	0	0	1	0	0
42	54.5986	19.841	0	0	0	0	0
43	54.6026	19.845	0	0	0	0	0
44	54.6064	19.8491	0	0	0	0	0
45	54.6104	19.8536	0	1	0	0	0
46	54.6142	19.8579	0	0	0	0	0
47	54.6178	19.8618	0	0	1	0	0
48	54.6216	19.8661	0	0	0	0	0
49	54.6254	19.8698	0	0	0	0	0
50	54.6295	19.8729	0	0	1	0	0
51	54.6325	19.8757	0	0	0	0	0
52	54.6359	19.8787	0	0	0	0	0
53	54.6467	19.876	0	0	0	0	0
54	54.65	19.8836	0	0	0	0	0
55	54.6545	19.8871	0	0	0	0	0
56	54.6569	19.8895	0	0	0	0	0
57	54.6603	19.8921	0	0	0	0	0
58	54.6637	19.8957	0	0	0	0	0
59	54.6679	19.8992	0	0	0	0	0
60	54.6722	19.9046	0	0	0	0	0
61	54.676	19.9086	0	0	0	0	1
62	54.6799	19.9118	0	0	0	0	0
63	54.6886	19.919	0	0	0	0	0
64	54.6929	19.9227	0	0	0	0	0
65	54.6969	19.9254	0	0	0	0	0
66	54.7012	19.9287	0	0	0	0	0
67	54.7064	19.9314	0	0	0	0	0
68	54.7097	19.9349	0	0	0	0	0
69	54.7146	19.9376	0	0	0	0	0
70	54.7184	19.94	0	0	1	0	1
71	54.7226	19.9424	0	1	0	0	0
72	54.7269	19.9448	0	0	0	0	0
73	54.7302	19.9469	0	0	0	0	0
74	54.7355	19.9499	0	0	0	0	0
75	54.739	19.9523	0	0	0	0	0
76	54.7443	19.9533	0	0	0	0	0
77	54.7487	19.9555	0	0	0	0	0
78	54.7529	19.957	0	0	0	0	0
79	54.7575	19.9589	0	0	0	0	0
80	54.762	19.9601	0	0	0	0	0
81	54.7664	19.9615	0	0	0	0	0
82	54.7709	19.9627	0	0	0	0	0
83	54.7754	19.9649	0	0	0	0	0
84	54.7796	19.9655	0	0	0	0	0
85	54.7841	19.9659	0	0	0	0	0
86	54.7908	19.966	0	0	0	0	0
87	54.7955	19.9664	0	0	0	0	0
88	54.7996	19.9657	0	0	0	0	0
89	54.8042	19.9647	0	0	0	0	0
90	54.8088	19.9634	0	1	1	0	0
91	54.8132	19.961	0	0	0	0	0
92	54.8175	19.9575	0	0	0	0	0
93	54.8209	19.953	0	0	0	0	0
94	54.8251	19.9519	0	0	0	0	0
95	54.8299	19.9517	0	0	0	0	0
96	54.834	19.95	0	1	0	0	0
97	54.8394	19.9471	0	0	0	1	0
98	54.8442	19.9442	0	0	0	0	0
99	54.8474	19.942	0	0	0	0	0
100	54.8515	19.9396	0	0	0	0	0
101	54.8558	19.9367	0	0	0	0	0
102	54.8594	19.9344	0	0	0	0	0
103	54.8634	19.933	0	0	0	0	0
104	54.868	19.9339	0	0	0	0	0
105	54.8722	19.9352	0	0	0	0	0
106	54.8767	19.9325	0	0	0	0	0
107	54.8815	19.9349	0	0	0	0	0
108	54.8846	19.9361	0	0	0	0	0
109	54.89	19.9371	0	0	1	0	0
110	54.8978	19.9329	0	0	0	0	0
111	54.9006	19.9326	0	0	0	0	0
112	54.9045	19.9338	0	0	0	0	0
113	54.9085	19.9354	0	0	0	0	0
114	54.9127	19.9376	0	0	1	0	0
115	54.9162	19.9397	0	0	0	0	0
116	54.921	19.9429	0	0	1	0	0
117	54.9251	19.9456	0	0	0	0	0
118	54.9284	19.9479	0	0	0	0	0
119	54.931	19.9528	0	0	0	0	0
120	54.9339	19.9568	0	0	0	0	1
121	54.9369	19.961	1	0	0	0	0
122	54.9409	19.9642	0	0	0	0	0
123	54.9448	19.9663	0	0	0	0	0
124	54.9486	19.9688	0	0	0	0	0
125	54.9514	19.972	0	0	0	0	0
126	54.9542	19.9759	0	0	0	0	0
127	54.9579	19.9783	0	0	0	0	0
128	54.9605	19.9866	0	0	0	0	0
129	54.9597	19.9922	0	0	0	0	0
130	54.9565	19.9971	1	0	0	0	0
131	54.9545	20.0007	0	0	0	0	0
132	54.9522	20.0068	0	0	0	0	0
133	54.9489	20.0147	0	0	0	0	0
134	54.9451	20.0224	0	0	0	0	0
135	54.9463	20.0298	0	0	0	0	0
136	54.9461	20.0366	0	0	0	0	0
137	54.9458	20.0463	0	0	0	0	0
138	54.946	20.0537	0	0	0	0	0
139	54.9469	20.0622	0	1	0	0	0
140	54.947	20.0705	0	0	0	0	0
141	54.9471	20.0771	0	0	0	0	0
142	54.9467	20.0859	0	0	0	0	0
143	54.9468	20.0937	0	0	0	0	0
144	54.9458	20.103	0	0	0	0	0
145	54.9446	20.1101	0	0	1	0	0
146	54.9436	20.1183	0	0	0	0	0
147	54.9435	20.1261	0	0	8	0	0
148	54.944	20.133	0	0	0	0	0
149	54.9451	20.1424	0	0	0	0	0
150	54.9451	20.1503	0	0	0	0	0
151	54.9462	20.1557	0	0	0	0	0
152	54.9477	20.1646	0	0	0	0	0
153	54.9495	20.1721	0	0	0	0	0
154	54.9514	20.1796	16	3	5	0	0
155	54.9533	20.1869	0	0	0	0	0
156	54.9555	20.1936	6	3	8	0	1
157	54.9564	20.2016	1	6	0	0	0
158	54.9575	20.2062	0	0	0	0	0
159	54.9546	20.2172	0	0	0	0	0
160	54.9545	20.2262	0	0	0	0	0
161	54.9552	20.2351	0	0	0	0	0
162	54.9562	20.2428	0	0	0	0	0
163	54.9581	20.2522	1	0	0	0	0
164	54.9603	20.2593	0	2	1	0	0
165	54.9622	20.265	0	3	1	0	0
166	54.9627	20.2697	0	3	0	0	0
167	54.9589	20.2754	2	5	8	0	0
168	54.9539	20.282	0	0	5	0	0
169	54.9505	20.2883	0	0	11	1	0
170	54.947	20.2925	1	0	3	0	0
171	54.9433	20.2983	3	0	8	0	0
172	54.9419	20.3051	3	2	12	0	0
173	54.941	20.3136	2	0	1	0	0
174	54.941	20.3201	0	0	1	0	0
175	54.9398	20.3275	0	1	2	0	0
176	54.9388	20.336	1	0	1	0	0
177	54.9372	20.344	1	0	0	0	0
178	54.9367	20.3516	0	0	1	0	0
179	54.937	20.3603	0	0	8	0	0
180	54.9371	20.3682	0	0	3	0	0
181	54.9378	20.3758	1	0	2	0	0
182	54.9389	20.384	0	0	1	0	0
183	54.9403	20.3923	0	0	2	0	0
184	54.9422	20.4009	0	0	0	0	0
185	54.9437	20.4082	0	0	0	0	0
186	54.9455	20.416	0	0	0	0	0
187	54.9475	20.4224	1	0	0	0	0
188	54.9488	20.4283	0	0	1	0	0
189	54.9505	20.4408	0	0	1	0	0
190	54.9521	20.4488	0	0	0	0	0
191	54.9551	20.4544	5	0	1	0	0
192	54.9572	20.461	1	0	0	0	0
193	54.9595	20.4672	0	0	0	0	0
194	54.9621	20.4746	0	0	8	0	0
195	54.9635	20.4803	0	0	4	0	0
196	54.9652	20.4862	0	1	2	0	0
197	54.9675	20.4943	0	0	0	0	0
198	54.9694	20.5011	0	1	5	0	0
199	54.9716	20.5068	0	0	5	0	0
200	54.974	20.513	0	1	1	0	0
201	54.9764	20.5205	0	2	2	0	0
202	54.9789	20.5274	0	0	2	0	0
203	54.9821	20.5359	0	1	0	0	0
204	54.9829	20.5404	0	0	0	0	0
205	54.9858	20.5455	0	1	3	0	0
206	54.9882	20.552	0	0	3	0	0
207	54.9911	20.5583	0	0	2	0	0
208	54.9945	20.5659	0	3	0	0	0
209	54.9972	20.5736	0	0	1	0	0
210	54.9997	20.5793	0	0	0	0	0
211	55.0023	20.5849	0	0	1	0	0
212	55.0051	20.5907	0	0	2	0	0
213	55.008	20.5959	0	0	1	0	0
214	55.0108	20.6021	0	0	0	0	0
215	55.0141	20.6077	0	0	2	0	0
216	55.0178	20.6135	0	0	1	0	0
217	55.0211	20.6186	0	0	0	0	0
218	55.0241	20.6232	0	1	1	0	0
219	55.027	20.6288	0	0	0	0	0
220	55.0303	20.634	0	0	2	1	0
221	55.0329	20.641	1	0	2	0	0
222	55.0364	20.6456	0	1	1	0	0
223	55.0398	20.6508	1	0	0	0	0
224	55.0429	20.6564	0	0	2	0	0
225	55.0462	20.6616	0	1	1	0	0
226	55.0488	20.6686	0	0	1	0	0
227	55.0527	20.6726	0	0	0	0	0
228	55.0558	20.6782	0	0	1	0	0
229	55.0591	20.6836	0	0	0	0	0
230	55.0627	20.6879	0	1	0	0	0
231	55.066	20.6933	0	0	1	0	0
232	55.0695	20.6983	0	2	0	0	0
233	55.073	20.7028	0	0	0	0	0
234	55.076	20.7082	1	1	0	0	0
235	55.0796	20.7136	0	0	0	1	0
236	55.0834	20.7176	0	0	0	0	0
237	55.0868	20.7228	0	0	0	0	0
238	55.0907	20.7272	0	2	2	0	0
239	55.0944	20.7312	0	1	0	0	0
240	55.0975	20.7363	0	0	0	0	0
241	55.1015	20.7407	0	1	1	0	0
242	55.1056	20.7455	0	1	1	0	0
243	55.1092	20.7492	0	1	0	0	0
244	55.1129	20.7531	0	0	2	0	0
245	55.117	20.7571	0	2	5	0	0
246	55.1207	20.7617	0	1	0	0	0
247	55.1245	20.766	0	2	2	0	0
248	55.1285	20.7706	0	1	0	0	0
249	55.1321	20.7749	0	0	0	0	0
250	55.136	20.7786	0	0	2	0	0
251	55.1397	20.7833	1	0	8	0	0
252	55.1432	20.7883	0	0	0	0	0
253	55.1467	20.7924	0	0	0	0	0
254	55.1503	20.7979	0	2	3	0	0
255	55.1537	20.8031	0	2	1	0	0
256	55.1579	20.8072	0	0	2	0	0
257	55.1611	20.8125	0	3	5	0	0
258	55.1643	20.8163	0	2	0	0	0
259	55.1683	20.8227	0	0	3	0	0
260	55.1718	20.8271	0	0	6	0	0
261	55.1753	20.8319	0	0	2	0	0
262	55.1789	20.8368	0	0	5	0	0
263	55.1825	20.8415	0	1	2	0	0
264	55.186	20.8462	0	0	2	0	0
265	55.1896	20.851	0	0	2	0	0
266	55.1933	20.8555	0	0	3	0	0
267	55.1972	20.8595	0	0	2	0	0
268	55.201	20.8637	0	2	7	0	0
269	55.2047	20.8682	0	1	3	0	0
270	55.2084	20.8726	0	0	0	0	0
271	55.2122	20.8769	0	0	0	0	0
272	55.2158	20.8816	0	6	2	0	0
273	55.2196	20.8858	0	0	0	0	0
274	55.2234	20.8899	0	0	0	0	0
275	55.227	20.8947	0	0	0	0	0
276	55.2306	20.8993	0	0	0	0	0
277	55.2342	20.9041	0	0	5	0	0
278	55.2378	20.9088	0	0	4	0	0
279	55.2414	20.9135	0	0	2	0	0
280	55.2452	20.9178	0	0	3	0	0
281	55.2488	20.9223	0	0	1	0	0
