# Supplementary material for: Dataset on geosynthetic material debris contamination of the South-East Baltic shore
Source: Data Brief. 2022 Jan 1;40:107778. doi: 10.1016/j.dib.2021.107778 (PMC8741436; doi:10.1016/j.dib.2021.107778)
Supplement: Supplementary file 4 [file mmc4.csv]

Monitoring results - 2019 year; number of samples of geosynthetic debris on subsegments
� Subsegment	Latitude [degree]	Longitude [degree]	Geotextile [numbers]	Gabion coating [numbers]	Geocontainer [numbers]	Geocell [numbers]	Geomat [numbers]
1	54.45802	19.64031	0	0	0	0	0
2	54.46021	19.64406	0	0	0	0	0
3	54.46327	19.64968	0	0	0	0	0
4	54.46646	19.65514	0	0	0	0	0
5	54.46966	19.66049	0	0	0	0	0
6	54.47282	19.66600	0	0	0	0	0
7	54.47621	19.67103	0	0	0	0	0
8	54.47956	19.67616	0	0	0	0	0
9	54.48292	19.68135	0	0	0	0	0
10	54.48641	19.68617	0	0	0	0	0
11	54.48982	19.69123	0	0	0	0	0
12	54.49331	19.69611	0	0	0	0	0
13	54.49695	19.70069	0	0	0	0	0
14	54.50047	19.70552	0	0	0	0	0
15	54.50390	19.71047	0	0	0	0	0
16	54.50741	19.71531	0	0	0	0	0
17	54.51090	19.72011	0	0	0	0	0
18	54.51434	19.72516	0	0	0	0	0
19	54.51768	19.73028	0	0	0	0	0
20	54.52120	19.73510	0	0	0	0	0
21	54.52454	19.74032	0	0	0	0	0
22	54.52800	19.74524	0	0	0	0	0
23	54.53149	19.75013	0	0	0	0	0
24	54.53486	19.75513	0	0	0	0	0
25	54.53822	19.76022	0	0	0	0	0
26	54.54166	19.76530	0	0	0	0	0
27	54.54507	19.77031	0	0	0	0	0
28	54.54847	19.77535	0	0	0	0	0
29	54.55193	19.78026	0	0	0	0	0
30	54.55538	19.78526	0	0	0	0	0
31	54.55894	19.78988	0	0	0	0	0
32	54.56253	19.79462	0	0	0	0	0
33	54.56614	19.79927	0	0	0	0	0
34	54.56973	19.80395	0	0	0	0	0
35	54.57330	19.80855	0	1	0	0	0
36	54.57687	19.81330	0	0	1	0	0
37	54.58044	19.81807	0	0	2	0	0
38	54.58408	19.82265	0	0	0	0	0
39	54.58776	19.82716	0	0	0	0	0
40	54.59133	19.83180	0	0	0	0	0
41	54.59492	19.83655	0	0	1	0	0
42	54.59859	19.84100	0	0	0	0	0
43	54.60265	19.84496	0	0	0	0	0
44	54.60640	19.84909	0	0	0	0	0
45	54.61042	19.85363	0	1	0	0	0
46	54.61415	19.85790	0	0	0	0	0
47	54.61779	19.86181	0	0	1	0	0
48	54.62160	19.86612	0	0	0	0	0
49	54.62537	19.86978	0	0	0	0	0
50	54.62952	19.87294	0	0	1	0	0
51	54.63252	19.87572	0	0	0	0	0
52	54.63593	19.87871	0	0	0	0	0
53	54.64673	19.87605	0	0	0	0	0
54	54.65000	19.88362	0	0	0	0	0
55	54.65453	19.88715	0	0	1	0	0
56	54.65692	19.88948	0	0	0	0	0
57	54.66028	19.89205	0	0	0	0	0
58	54.66373	19.89573	0	0	0	0	0
59	54.66787	19.89925	0	0	0	0	0
60	54.67223	19.90463	0	0	0	0	0
61	54.67598	19.90862	0	0	0	0	0
62	54.67993	19.91180	0	0	0	0	0
63	54.68860	19.91898	0	0	0	0	0
64	54.69292	19.92268	0	0	0	0	0
65	54.69688	19.92535	0	0	1	0	0
66	54.70122	19.92872	0	0	0	0	0
67	54.70640	19.93144	0	0	0	0	0
68	54.70975	19.93488	0	0	1	0	0
69	54.71462	19.93759	0	0	0	0	0
70	54.71840	19.94005	0	0	0	0	0
71	54.72263	19.94238	0	0	0	0	0
72	54.72693	19.94476	0	0	0	0	0
73	54.73019	19.94693	0	0	0	0	0
74	54.73548	19.94989	0	0	0	0	0
75	54.73904	19.95228	0	0	0	0	0
76	54.74429	19.95331	0	0	0	0	0
77	54.74870	19.95554	0	0	0	0	0
78	54.75294	19.95700	0	0	0	0	0
79	54.75750	19.95889	0	0	0	0	0
80	54.76200	19.96011	0	0	0	0	0
81	54.76639	19.96147	0	0	0	0	0
82	54.77092	19.96267	0	0	0	0	0
83	54.77536	19.96492	0	0	0	0	0
84	54.77964	19.96553	0	0	0	0	0
85	54.78414	19.96594	0	0	0	0	0
86	54.79080	19.96596	0	0	0	0	0
87	54.79549	19.96637	0	0	0	0	0
88	54.79962	19.96575	0	0	0	0	0
89	54.80421	19.96472	0	0	0	0	0
90	54.80878	19.96339	0	1	1	0	0
91	54.81318	19.96098	0	0	0	0	0
92	54.81748	19.95746	0	0	0	0	0
93	54.82085	19.95296	0	0	0	0	0
94	54.82514	19.95185	0	0	0	0	0
95	54.82995	19.95168	0	0	0	0	0
96	54.83397	19.95002	0	0	0	0	0
97	54.83942	19.94714	0	0	0	0	0
98	54.84424	19.94415	0	0	0	0	0
99	54.84739	19.94204	0	0	0	0	0
100	54.85150	19.93962	0	0	0	0	0
101	54.85583	19.93673	0	0	1	0	0
102	54.85936	19.93442	0	1	0	0	0
103	54.86343	19.93295	0	0	0	0	0
104	54.86801	19.93392	0	0	0	0	0
105	54.87222	19.93524	0	0	0	0	0
106	54.87669	19.93247	0	0	0	0	0
107	54.88147	19.93493	0	0	0	0	0
108	54.88461	19.93607	0	0	0	0	0
109	54.88996	19.93710	0	0	1	0	0
110	54.89784	19.93290	0	0	0	0	0
111	54.90063	19.93259	0	0	0	0	0
112	54.90451	19.93382	0	0	0	0	0
113	54.90851	19.93541	0	0	0	0	0
114	54.91271	19.93757	0	0	1	0	0
115	54.91622	19.93972	0	0	0	0	0
116	54.92104	19.94293	0	0	0	0	0
117	54.92510	19.94563	0	0	0	0	0
118	54.92841	19.94792	0	0	0	0	0
119	54.93103	19.95275	0	0	0	0	0
120	54.93393	19.95678	0	0	0	0	0
121	54.93694	19.96100	0	0	0	0	0
122	54.94089	19.96424	0	0	0	0	0
123	54.94477	19.96635	0	0	0	0	0
124	54.94857	19.96879	0	0	0	0	0
125	54.95142	19.97197	0	0	0	0	0
126	54.95422	19.97586	0	0	0	0	0
127	54.95788	19.97830	0	0	0	0	0
128	54.96046	19.98656	0	0	0	0	0
129	54.95969	19.99218	0	0	0	0	0
130	54.95650	19.99709	0	0	0	0	0
131	54.95451	20.00072	0	0	0	0	0
132	54.95219	20.00677	0	0	0	0	0
133	54.94888	20.01470	0	0	0	0	0
134	54.94505	20.02240	0	0	4	0	0
135	54.94627	20.02979	0	0	1	0	0
136	54.94612	20.03656	0	0	0	0	0
137	54.94583	20.04634	0	0	0	0	0
138	54.94601	20.05368	0	0	0	0	0
139	54.94690	20.06225	0	0	0	0	0
140	54.94697	20.07047	0	0	0	0	0
141	54.94714	20.07715	0	0	0	0	0
142	54.94667	20.08585	0	0	0	0	0
143	54.94681	20.09366	0	0	0	0	0
144	54.94579	20.10304	0	0	0	0	0
145	54.94457	20.11007	2	0	2	0	0
146	54.94361	20.11832	1	0	7	0	0
147	54.94352	20.12606	0	0	0	0	0
148	54.94401	20.13301	1	0	2	0	0
149	54.94505	20.14240	0	0	1	0	0
150	54.94515	20.15029	0	0	0	0	0
151	54.94615	20.15567	0	0	0	0	0
152	54.94765	20.16461	0	0	0	0	0
153	54.94953	20.17215	0	0	0	0	0
154	54.95142	20.17957	2	0	1	0	0
155	54.95330	20.18694	10	0	8	0	0
156	54.95547	20.19360	2	1	5	0	0
157	54.95637	20.20164	0	0	0	0	0
158	54.95752	20.20624	0	0	0	0	0
159	54.95459	20.21725	0	0	0	0	0
160	54.95450	20.22616	0	0	0	0	0
161	54.95517	20.23509	0	0	0	0	0
162	54.95622	20.24276	0	0	1	0	0
163	54.95812	20.25216	6	1	12	0	0
164	54.96026	20.25932	1	1	8	0	0
165	54.96218	20.26501	1	1	3	0	0
166	54.96272	20.26972	2	0	8	0	0
167	54.95886	20.27541	2	0	5	0	0
168	54.95393	20.28203	0	0	1	0	0
169	54.95054	20.28832	3	0	11	0	0
170	54.94703	20.29252	1	1	10	0	0
171	54.94326	20.29834	0	0	6	0	0
172	54.94185	20.30513	3	0	3	0	0
173	54.94100	20.31359	0	0	2	0	0
174	54.94101	20.32007	8	0	16	0	0
175	54.93978	20.32745	0	0	3	0	0
176	54.93884	20.33595	4	0	12	0	0
177	54.93717	20.34404	5	0	33	1	0
178	54.93666	20.35156	2	9	11	0	1
179	54.93705	20.36025	1	13	19	0	0
180	54.93711	20.36820	1	0	3	1	0
181	54.93780	20.37576	0	0	2	0	0
182	54.93890	20.38397	0	0	3	1	0
183	54.94032	20.39231	0	1	4	0	0
184	54.94217	20.40088	0	0	2	0	0
185	54.94369	20.40816	0	0	2	0	0
186	54.94545	20.41599	0	0	5	0	0
187	54.94745	20.42237	0	0	1	0	0
188	54.94877	20.42835	0	0	2	0	0
189	54.95055	20.44079	1	0	2	0	0
190	54.95212	20.44875	0	2	7	0	0
191	54.95508	20.45442	0	1	4	0	0
192	54.95723	20.46095	0	0	5	0	0
193	54.95953	20.46720	0	0	3	0	0
194	54.96209	20.47460	0	0	8	0	0
195	54.96348	20.48032	0	0	4	0	0
196	54.96515	20.48620	0	1	2	0	0
197	54.96748	20.49433	0	0	5	0	0
198	54.96943	20.50115	0	0	2	0	0
199	54.97165	20.50683	0	2	6	0	0
200	54.97395	20.51297	0	0	4	0	0
201	54.97645	20.52049	0	0	3	0	0
202	54.97894	20.52738	0	0	0	0	0
203	54.98207	20.53592	0	0	0	0	0
204	54.98289	20.54038	0	0	2	0	0
205	54.98582	20.54548	1	2	15	0	0
206	54.98824	20.55200	0	0	4	0	0
207	54.99107	20.55832	0	2	9	0	0
208	54.99449	20.56586	2	2	7	0	0
209	54.99720	20.57356	2	1	3	0	0
210	54.99967	20.57926	0	0	1	0	0
211	55.00234	20.58495	0	17	4	0	0
212	55.00508	20.59067	1	0	2	0	0
213	55.00799	20.59587	0	0	3	0	0
214	55.01076	20.60210	0	0	0	0	0
215	55.01407	20.60773	0	0	0	0	0
216	55.01780	20.61353	1	0	6	0	0
217	55.02112	20.61857	0	0	2	0	0
218	55.02408	20.62325	0	7	9	0	0
219	55.02699	20.62882	1	5	2	0	0
220	55.03026	20.63402	0	8	5	0	0
221	55.03295	20.64100	0	0	1	0	0
222	55.03636	20.64565	0	4	5	0	0
223	55.03981	20.65085	1	1	5	0	0
224	55.04294	20.65643	0	1	0	0	0
225	55.04620	20.66164	0	0	2	0	0
226	55.04883	20.66865	0	2	6	0	0
227	55.05266	20.67263	0	2	1	0	0
228	55.05577	20.67825	2	7	10	0	0
229	55.05912	20.68362	0	0	10	0	0
230	55.06270	20.68792	1	0	5	0	0
231	55.06602	20.69328	0	0	2	0	0
232	55.06950	20.69830	0	0	0	0	0
233	55.07296	20.70282	0	1	2	0	0
234	55.07601	20.70823	0	2	1	0	0
235	55.07957	20.71357	0	0	1	0	0
236	55.08343	20.71760	0	0	10	0	0
237	55.08681	20.72280	1	0	8	0	0
238	55.09072	20.72715	0	3	2	0	0
239	55.09438	20.73120	0	0	1	0	0
240	55.09755	20.73628	1	1	11	0	0
241	55.10149	20.74074	0	1	3	0	0
242	55.10565	20.74549	0	0	0	0	0
243	55.10921	20.74922	0	0	2	0	0
244	55.11288	20.75310	0	0	4	0	0
245	55.11698	20.75706	0	0	8	1	0
246	55.12071	20.76173	0	2	1	0	0
247	55.12453	20.76605	0	0	3	0	0
248	55.12852	20.77063	0	0	1	0	0
249	55.13213	20.77485	0	0	1	0	0
250	55.13597	20.77859	0	1	0	0	0
251	55.13969	20.78329	0	1	2	0	0
252	55.14323	20.78826	0	1	3	0	0
253	55.14675	20.79240	1	0	2	0	0
254	55.15030	20.79785	1	0	1	0	0
255	55.15374	20.80308	0	0	1	0	0
256	55.15792	20.80718	0	0	6	0	0
257	55.16114	20.81252	0	1	0	0	0
258	55.16426	20.81633	0	4	0	0	0
259	55.16830	20.82270	0	0	7	0	0
260	55.17181	20.82709	0	0	11	0	0
261	55.17534	20.83193	0	0	4	0	0
262	55.17887	20.83677	0	0	3	0	0
263	55.18248	20.84147	0	1	4	0	0
264	55.18602	20.84624	0	0	4	0	0
265	55.18962	20.85095	0	0	5	0	0
266	55.19328	20.85554	0	0	0	0	0
267	55.19715	20.85951	0	0	3	0	0
268	55.20098	20.86375	0	2	16	0	0
269	55.20468	20.86821	0	1	5	0	0
270	55.20839	20.87264	0	0	0	0	0
271	55.21216	20.87692	0	0	3	0	0
272	55.21579	20.88157	0	35	8	0	0
273	55.21960	20.88579	1	1	1	0	0
274	55.22340	20.88995	0	0	0	0	0
275	55.22700	20.89467	0	0	0	0	0
276	55.23062	20.89933	1	0	8	0	0
277	55.23417	20.90410	0	0	14	0	0
278	55.23777	20.90883	0	0	4	0	0
279	55.24139	20.91353	0	0	2	0	0
280	55.24516	20.91778	0	0	5	0	0
281	55.24882	20.92233	0	1	0	0	0
